# Supplementary material for: Low-Dose Nicotine Activates EGFR Signaling via α5-nAChR and Promotes Lung Adenocarcinoma Progression
Source: Int J Mol Sci. 2020 Sep 17;21(18):6829. doi: 10.3390/ijms21186829 (PMC7555382; doi:10.3390/ijms21186829)
Supplement: Supplementary file 1 [file ijms-21-06829-s001.zip]

Archive with 2 entries (2 files):
- ijms-878148-supplementary-for publishing.docx
- Suppl Figure.pptx
